# Supplementary material for: Release and Disintegration Properties of Poly(lactic Acid) Films with Allyl Isothiocyanate-β-Cyclodextrin Inclusion Complexes for Active Food Packaging
Source: Molecules. 2024 Dec 12;29(24):5859. doi: 10.3390/molecules29245859 (PMC11677350; doi:10.3390/molecules29245859)
Supplement: Supplementary file 1 [file molecules-29-05859-s001.zip]

Archive with 1 entries (1 files):
- molecules-3330888-supplementary.pdf
